# Supplementary material for: How persuasive is AI-generated propaganda?
Source: PNAS Nexus. 2024 Feb 20;3(2):pgae034. doi: 10.1093/pnasnexus/pgae034 (PMC10878360; doi:10.1093/pnasnexus/pgae034)
Supplement: pgae034_Supplementary_Data [file pgae034_supplementary_data.zip]

Archive with 2 entries (2 files):
- PNASNEXUS-PNASNEXUS-2023-00849R-s01.pdf
- PNASNEXUS-PNASNEXUS-2023-00849R-s02.pdf
